# Supplementary material for: Diaqua­bis(5-methyl­pyridine-2-carboxyl­ato-κ2 N,O)zinc(II)
Source: Acta Crystallogr Sect E Struct Rep Online. 2008 Dec 20;65(Pt 1):m106. doi: 10.1107/S1600536808042530 (PMC2968010; doi:10.1107/S1600536808042530)
Supplement: Supplementary file 2 [file e-65-0m106-Isup2.hkl]

# 
# h,k,l, Fc-squared, Fo-squared, sigma(Fo-squared) and status flag 
# 
data_I
_shelx_title ' 080904c                in P-1' 
_shelx_refln_list_code          4 
_shelx_F_calc_maximum       90.72 
_exptl_crystal_F_000       192.00 
_reflns_d_resolution_high  0.8406 
 
loop_ 
 _symmetry_equiv_pos_as_xyz 
 'x, y, z' 
 '-x, -y, -z' 
 
_cell_length_a     5.1703 
_cell_length_b     6.4620 
_cell_length_c    12.2781 
_cell_angle_alpha 104.678 
_cell_angle_beta   90.646 
_cell_angle_gamma 109.493 
 
_shelx_F_squared_multiplier     1.000 
 
loop_ 
 _refln_index_h 
 _refln_index_k 
 _refln_index_l 
 _refln_F_squared_calc 
 _refln_F_squared_meas 
 _refln_F_squared_sigma 
 _refln_observed_status 
   1   0   0     2791.46     3128.38     59.70 o 
   2   0   0       22.50       14.16      0.64 o 
   3   0   0      125.88      127.46      2.20 o 
   4   0   0      117.47      107.09      2.08 o 
   5   0   0      179.10      166.13      4.25 o 
  -6   1   0       40.06       39.96      2.04 o 
  -5   1   0       62.12       58.39      1.79 o 
  -4   1   0      542.71      523.17      9.23 o 
  -3   1   0      830.80      822.03     16.04 o 
  -2   1   0       76.83       70.28      1.67 o 
  -1   1   0      417.15      412.25      4.85 o 
   0   1   0     4168.47     3745.08     52.85 o 
   1   1   0     8229.57     8466.77    162.23 o 
   2   1   0     1510.09     1601.14     35.71 o 
   3   1   0        1.19        0.93      0.31 o 
   4   1   0       12.92       13.28      1.02 o 
   5   1   0       42.68       37.19      1.80 o 
  -6   2   0       16.01       16.53      0.99 o 
  -5   2   0       26.61       25.14      1.00 o 
  -4   2   0      420.95      411.73      6.30 o 
  -3   2   0      489.66      456.44      9.10 o 
  -2   2   0      900.33      884.71     17.00 o 
  -1   2   0     1211.41     1248.15     23.87 o 
   0   2   0        2.49        2.42      0.22 o 
   1   2   0     1550.55     1673.97     33.24 o 
   2   2   0      592.07      651.14      7.78 o 
   3   2   0       96.12      101.36      2.82 o 
   4   2   0       49.06       53.90      2.05 o 
  -6   3   0       20.10       20.42      1.67 o 
  -5   3   0       24.12       22.93      0.96 o 
  -4   3   0        1.08        1.90      1.21 o 
  -3   3   0      417.57      384.81      7.75 o 
  -2   3   0     1011.36      974.58     18.75 o 
  -1   3   0      138.36      134.27      3.04 o 
   0   3   0      652.71      642.99     14.47 o 
   1   3   0      117.45      127.05      3.57 o 
   2   3   0       50.65       52.84      1.87 o 
   3   3   0       58.93       71.11      2.38 o 
   4   3   0        6.84        9.29      1.19 o 
  -6   4   0      164.41      169.74      5.19 o 
  -5   4   0       67.79       66.05      2.67 o 
  -4   4   0       70.68       67.14      2.38 o 
  -3   4   0        1.30        3.09      0.50 o 
  -2   4   0      305.47      286.84      4.42 o 
  -1   4   0      416.25      431.18      6.00 o 
   0   4   0      328.67      328.99      5.06 o 
   1   4   0       40.27       37.40      1.09 o 
   2   4   0       73.13       79.33      1.83 o 
   3   4   0       12.62       13.81      1.29 o 
  -5   5   0      132.14      143.59      4.54 o 
  -4   5   0      124.70      123.86      3.80 o 
  -3   5   0      102.26      103.85      3.13 o 
  -2   5   0       47.90       47.22      0.99 o 
  -1   5   0      400.85      394.77      6.09 o 
   0   5   0      128.90      127.31      2.42 o 
   1   5   0       89.57       90.96      2.00 o 
   2   5   0       47.36       47.60      1.50 o 
  -5   6   0       48.69       49.25      2.73 o 
  -4   6   0      148.76      176.48      5.20 o 
  -2   6   0        1.03        1.07      0.79 o 
  -1   6   0        3.43        3.72      0.62 o 
   0   6   0       67.78       66.99      1.73 o 
   1   6   0       83.06       82.53      2.05 o 
  -3   7   0       62.25       61.59      2.47 o 
  -2   7   0       77.40       75.61      2.65 o 
  -1   7   0       16.30       14.81      1.38 o 
   0  -7   1       99.67      100.64      3.31 o 
   1  -7   1      271.39      246.75      6.26 o 
   2  -7   1      273.52      235.08      6.03 o 
   3  -7   1       47.38       42.11      2.05 o 
  -1  -6   1       96.99      102.22      2.32 o 
   0  -6   1        9.47       12.19      0.85 o 
   1  -6   1      183.68      172.03      3.14 o 
   2  -6   1      650.55      617.30     13.60 o 
   3  -6   1      190.63      201.10      5.28 o 
   4  -6   1       87.04      103.49      3.55 o 
   5  -6   1        5.96        9.38      1.47 o 
  -2  -5   1      136.32      136.97      2.78 o 
  -1  -5   1      172.51      183.68      3.29 o 
   0  -5   1      201.35      207.80      3.53 o 
   1  -5   1      248.42      251.86      4.09 o 
   2  -5   1      110.63      114.05      2.07 o 
   3  -5   1      243.36      242.55      5.98 o 
   4  -5   1      141.21      140.84      4.17 o 
   5  -5   1       28.49       33.67      1.98 o 
  -3  -4   1       10.08       11.04      1.26 o 
  -2  -4   1      146.21      150.44      5.34 o 
  -1  -4   1       95.48      103.62      6.88 o 
   0  -4   1      562.56      558.36     14.30 o 
   1  -4   1      510.26      556.42      6.72 o 
   2  -4   1      311.01      323.86      6.45 o 
   3  -4   1      200.84      202.74      3.27 o 
   4  -4   1       22.53       21.27      1.40 o 
   5  -4   1       18.15       16.65      1.56 o 
  -4  -3   1       32.66       29.73      1.63 o 
  -3  -3   1       11.85       11.60      1.08 o 
  -2  -3   1        3.22        5.33      1.33 o 
  -1  -3   1      422.80      409.69     10.89 o 
   0  -3   1      303.18      285.16      3.51 o 
   1  -3   1      194.33      189.30      2.92 o 
   2  -3   1     1139.54     1185.65     12.04 o 
   3  -3   1      320.43      335.51      5.07 o 
   4  -3   1       17.03       16.67      0.72 o 
   5  -3   1       26.03       25.96      1.62 o 
   6  -3   1        0.96        0.66      0.94 o 
  -5  -2   1        2.00        1.08      0.95 o 
  -4  -2   1      134.53      122.76      3.40 o 
  -3  -2   1      115.39      122.53      3.19 o 
  -2  -2   1        6.84       12.26      0.64 o 
  -1  -2   1       39.08       28.67      0.73 o 
   0  -2   1       62.33       64.00      1.03 o 
   1  -2   1      621.18      638.41      9.08 o 
   2  -2   1      562.85      564.78      8.11 o 
   3  -2   1      222.71      231.19      3.62 o 
   4  -2   1      423.32      440.86      6.72 o 
   5  -2   1        1.93        2.29      0.53 o 
   6  -2   1       21.03       17.54      1.64 o 
  -5  -1   1        4.59        7.43      1.09 o 
  -4  -1   1        6.78        7.49      0.88 o 
  -3  -1   1      128.24      139.80      3.38 o 
  -1  -1   1      303.75      368.28      5.33 o 
   0  -1   1      247.56      238.35      2.96 o 
   1  -1   1      891.55      897.28     17.91 o 
   2  -1   1       98.73      112.99      1.84 o 
   3  -1   1      643.47      674.05      9.79 o 
   4  -1   1      190.30      198.82      3.37 o 
   5  -1   1       97.49      101.25      2.17 o 
  -5   0   1       19.45       19.44      0.93 o 
  -4   0   1       10.02        9.93      0.88 o 
  -3   0   1       82.72       86.40      2.26 o 
  -2   0   1       48.78       38.49      1.12 o 
  -1   0   1      510.33      474.35      9.19 o 
   0   0   1     2318.56     1845.77     39.88 o 
   1   0   1     1684.22     1797.76     25.37 o 
   2   0   1      562.51      632.46      9.09 o 
   3   0   1      256.77      256.98      4.02 o 
   4   0   1       92.50       95.32      3.08 o 
   5   0   1      148.35      143.85      3.84 o 
  -6   1   1       67.67       72.29      1.92 o 
  -5   1   1       20.64       19.57      0.91 o 
  -4   1   1      243.32      246.52      5.47 o 
  -3   1   1      601.28      604.52     11.96 o 
  -2   1   1       32.67       43.75      1.18 o 
   0   1   1      509.32      538.79      6.34 o 
   1   1   1     5072.55     5139.28     80.88 o 
   2   1   1     3220.67     3748.40     76.84 o 
   3   1   1       48.75       52.58      1.18 o 
   4   1   1       43.87       45.19      1.79 o 
   5   1   1       45.50       43.93      1.92 o 
  -6   2   1       20.40       22.12      1.08 o 
  -5   2   1      142.49      149.79      2.84 o 
  -4   2   1      194.37      195.61      4.45 o 
  -3   2   1      408.75      400.50      8.09 o 
  -2   2   1     2519.51     2450.32     28.12 o 
  -1   2   1      103.14       89.42      2.07 o 
   0   2   1        7.79       15.53      0.48 o 
   1   2   1     1176.60     1276.83     24.92 o 
   2   2   1     1962.22     2159.37     49.36 o 
   3   2   1      791.44      801.26     16.06 o 
   4   2   1       41.20       39.00      1.74 o 
  -6   3   1       10.16       13.91      1.56 o 
  -5   3   1      143.04      154.10      2.91 o 
  -4   3   1      191.39      196.02      4.44 o 
  -3   3   1      252.81      259.59      5.47 o 
  -2   3   1     1314.66     1269.73     24.41 o 
  -1   3   1      820.56      823.44     11.74 o 
   0   3   1      532.90      539.06      7.83 o 
   1   3   1       28.39       30.67      1.16 o 
   3   3   1      579.10      557.19     11.69 o 
   4   3   1       99.60       87.18      2.97 o 
  -5   4   1       29.29       29.90      1.82 o 
  -4   4   1       83.04       89.35      2.42 o 
  -3   4   1      363.96      373.08      4.67 o 
  -2   4   1       84.25       74.65      2.07 o 
  -1   4   1      669.94      676.62      9.85 o 
   0   4   1      459.08      458.71      6.86 o 
   1   4   1       59.77       59.99      1.43 o 
   2   4   1       50.73       52.80      1.45 o 
   3   4   1       24.94       23.12      1.56 o 
  -5   5   1      168.28      191.22      5.59 o 
  -4   5   1      156.97      178.52      5.07 o 
  -2   5   1        3.43        4.53      0.46 o 
  -1   5   1      159.94      153.27      2.76 o 
   0   5   1      131.74      137.53      2.58 o 
   1   5   1      115.07      122.64      2.47 o 
   2   5   1       29.61       27.09      2.32 o 
  -5   6   1       99.21      133.97      4.85 o 
  -4   6   1      286.47      364.94      9.31 o 
  -2   6   1        5.02        5.87      0.65 o 
  -1   6   1       48.97       46.44      1.36 o 
   0   6   1       20.06       21.55      1.07 o 
   1   6   1       92.87       94.82      2.24 o 
  -3   7   1      207.30      176.07      4.78 o 
  -2   7   1       55.50       46.95      2.03 o 
  -1   7   1       11.73        8.16      1.12 o 
   0  -7   2       48.15       50.78      2.30 o 
   1  -7   2       59.76       61.25      2.48 o 
   2  -7   2      204.83      189.11      5.16 o 
   3  -7   2       52.21       45.08      2.24 o 
  -1  -6   2       73.13       68.94      1.82 o 
   0  -6   2        9.54        9.87      1.26 o 
   1  -6   2      106.12       99.22      3.11 o 
   2  -6   2      500.89      488.49     11.05 o 
   3  -6   2      417.30      458.77     10.59 o 
   4  -6   2      149.66      158.64      4.68 o 
   5  -6   2       25.25       26.44      1.90 o 
  -3  -5   2        2.24        2.73      1.08 o 
  -2  -5   2      114.40      111.94      2.84 o 
  -1  -5   2      239.03      238.12      5.52 o 
   0  -5   2      240.59      224.09      3.73 o 
   1  -5   2      109.84      105.00      2.03 o 
   2  -5   2       37.57       41.02      1.58 o 
   3  -5   2     1151.17     1189.55     25.45 o 
   4  -5   2      768.93      788.61     17.49 o 
   5  -5   2       51.22       51.26      2.39 o 
  -3  -4   2       49.19       47.28      1.98 o 
  -2  -4   2       36.86       38.99      1.22 o 
  -1  -4   2      240.14      253.55      4.09 o 
   0  -4   2     1325.11     1390.61     19.63 o 
   1  -4   2      580.61      577.69      6.95 o 
   2  -4   2      144.11      133.74      7.68 o 
   3  -4   2      176.21      192.52      4.87 o 
   4  -4   2      580.61      599.84     13.50 o 
   5  -4   2      412.94      418.46     10.05 o 
  -4  -3   2       17.95       16.63      1.40 o 
  -3  -3   2       79.90       83.90      2.58 o 
  -2  -3   2       31.16       34.23      1.04 o 
  -1  -3   2      389.34      409.21     10.39 o 
   0  -3   2      830.45      821.88      9.66 o 
   1  -3   2      801.85      810.06     11.52 o 
   2  -3   2     1749.32     1786.53     25.11 o 
   3  -3   2      124.16      136.73      2.31 o 
   4  -3   2       97.92      101.69      3.14 o 
   5  -3   2      207.58      209.64      5.64 o 
   6  -3   2       23.82       24.07      1.93 o 
  -5  -2   2       17.57       14.17      1.37 o 
  -4  -2   2      122.93      115.13      3.27 o 
  -3  -2   2       44.28       40.52      1.55 o 
  -2  -2   2      211.27      232.41      3.71 o 
  -1  -2   2      153.41      167.47      2.15 o 
   0  -2   2      159.89      124.53      1.60 o 
   1  -2   2     2053.48     1801.73     25.70 o 
   2  -2   2      294.99      295.75      4.37 o 
   3  -2   2      561.15      570.63      8.35 o 
   4  -2   2      280.82      292.02      4.64 o 
   5  -2   2       14.29       13.92      0.82 o 
   6  -2   2        8.80        8.93      1.33 o 
  -5  -1   2       12.30       13.08      1.19 o 
  -4  -1   2       12.54       12.18      1.00 o 
  -3  -1   2      300.72      269.94      5.84 o 
  -1  -1   2        2.49        4.42      0.45 o 
   0  -1   2      209.12      239.60      3.58 o 
   1  -1   2      564.24      524.48     10.21 o 
   2  -1   2      212.45      199.66      3.05 o 
   3  -1   2      404.82      417.43      6.24 o 
   4  -1   2      147.04      145.62      2.62 o 
   5  -1   2       53.30       52.13      1.47 o 
  -5   0   2       45.21       46.23      1.41 o 
  -4   0   2       22.15       20.61      1.14 o 
  -3   0   2       73.47       74.05      2.03 o 
  -2   0   2      342.83      364.97      7.34 o 
  -1   0   2     2068.10     1970.61     37.62 o 
   0   0   2      223.16      191.78      2.83 o 
   1   0   2     2048.80     2304.67     32.42 o 
   2   0   2      461.55      450.64      6.58 o 
   3   0   2      212.64      233.47      3.71 o 
   4   0   2       53.56       48.73      1.27 o 
   5   0   2       87.64       84.24      2.72 o 
  -6   1   2       56.54       51.23      1.55 o 
  -5   1   2      102.60      100.29      2.95 o 
  -4   1   2      187.90      172.71      4.09 o 
  -3   1   2       55.93       61.91      1.75 o 
  -2   1   2       34.07       27.25      0.90 o 
  -1   1   2      865.32      867.66     16.68 o 
   0   1   2      915.87      937.38     10.94 o 
   1   1   2      102.69       85.77      1.44 o 
   3   1   2       63.21       69.41      1.45 o 
   4   1   2      108.55      109.67      3.09 o 
   5   1   2       24.61       19.58      1.46 o 
  -6   2   2       39.35       40.49      2.76 o 
  -5   2   2      113.65      114.57      3.18 o 
  -4   2   2      302.51      280.32      6.09 o 
  -3   2   2       51.89       36.12      1.21 o 
  -2   2   2      168.90      170.60      2.24 o 
  -1   2   2        6.72       12.36      0.64 o 
   1   2   2      984.02      991.40     11.63 o 
   2   2   2      117.17      135.01      3.34 o 
   3   2   2      219.49      227.89      5.30 o 
   4   2   2       96.05       85.02      2.76 o 
  -6   3   2       57.60       60.22      1.75 o 
  -5   3   2      144.02      137.42      3.60 o 
  -4   3   2       70.55       63.15      1.93 o 
  -3   3   2      431.49      425.52      8.68 o 
  -2   3   2      276.19      273.55      5.77 o 
  -1   3   2      324.74      338.93      5.41 o 
   0   3   2      357.42      364.63      8.11 o 
   1   3   2        3.71        3.47      0.43 o 
   2   3   2      136.40      142.72      3.66 o 
   3   3   2      245.60      239.94      5.74 o 
   4   3   2      113.04       89.50      3.01 o 
  -5   4   2       40.59       37.68      1.60 o 
  -4   4   2       95.52       91.84      2.54 o 
  -3   4   2      393.64      378.77      4.79 o 
  -2   4   2      158.94      172.42      4.03 o 
  -1   4   2      369.34      383.92      5.84 o 
   0   4   2      528.86      526.26      7.82 o 
   1   4   2       65.69       64.98      1.52 o 
   2   4   2       33.65       35.59      1.22 o 
   3   4   2       19.81       26.29      1.74 o 
  -5   5   2       69.35      100.92      3.91 o 
  -3   5   2       30.20       34.87      1.42 o 
  -2   5   2      297.13      303.89      4.85 o 
  -1   5   2      228.79      231.81      3.88 o 
   0   5   2       66.30       65.52      1.58 o 
   1   5   2      234.00      230.39      5.16 o 
   2   5   2       31.00       30.00      1.34 o 
  -4   6   2      125.54      202.25      6.33 o 
  -3   6   2       43.27       41.40      1.80 o 
  -2   6   2       67.44       65.02      1.63 o 
  -1   6   2       39.47       39.88      1.73 o 
   0   6   2       40.28       38.96      1.36 o 
   1   6   2       49.10       50.49      1.63 o 
   0  -7   3       45.59       44.29      2.17 o 
   1  -7   3       10.68       10.92      1.25 o 
   2  -7   3       45.37       40.94      1.99 o 
   3  -7   3       64.71       63.75      2.69 o 
   4  -7   3       39.12       42.66      2.30 o 
  -2  -6   3        5.07        7.21      1.64 o 
  -1  -6   3       18.14       20.86      1.04 o 
   0  -6   3       14.81       14.58      1.23 o 
   1  -6   3      222.31      206.82      5.36 o 
   2  -6   3       75.54       70.32      2.54 o 
   3  -6   3       32.63       35.61      1.80 o 
   4  -6   3      153.67      169.17      4.91 o 
   5  -6   3       23.41       20.77      1.86 o 
  -3  -5   3        9.21        8.50      0.89 o 
  -2  -5   3       37.56       39.85      1.34 o 
  -1  -5   3       35.70       37.34      1.44 o 
   0  -5   3       83.04       82.08      1.74 o 
   1  -5   3      112.40      109.66      3.17 o 
   2  -5   3      126.88      124.04      3.31 o 
   3  -5   3      303.77      311.59      7.45 o 
   4  -5   3      202.21      219.03      5.83 o 
   5  -5   3      100.88      105.71      3.64 o 
  -3  -4   3       62.76       62.11      1.68 o 
  -2  -4   3       12.81       13.52      0.80 o 
  -1  -4   3       42.06       39.06      1.41 o 
   0  -4   3      853.22      899.16     10.63 o 
   1  -4   3      230.22      262.34      3.33 o 
   2  -4   3      143.80      144.58      3.69 o 
   3  -4   3      181.04      175.23      4.54 o 
   5  -4   3      503.20      522.69     12.27 o 
  -4  -3   3       82.96       76.80      2.63 o 
  -3  -3   3       80.02       80.60      2.52 o 
  -2  -3   3       52.58       47.40      1.23 o 
  -1  -3   3       99.94      107.71      1.80 o 
   0  -3   3      106.71      119.45      1.63 o 
   1  -3   3     1992.48     2058.85     29.02 o 
   2  -3   3     1512.52     1692.87     23.98 o 
   3  -3   3       36.01       34.57      1.01 o 
   4  -3   3       87.28       96.46      3.06 o 
   5  -3   3      262.83      279.41      7.16 o 
   6  -3   3      234.51      245.64      6.79 o 
  -5  -2   3       59.44       50.80      2.20 o 
  -4  -2   3      139.82      133.64      3.61 o 
  -3  -2   3       43.09       36.27      1.48 o 
  -2  -2   3      208.27      193.91      3.19 o 
  -1  -2   3      464.13      480.00      5.75 o 
   0  -2   3        2.62        2.23      0.17 o 
   1  -2   3     1305.95     1293.91     27.02 o 
   2  -2   3     1736.78     1877.58     26.53 o 
   3  -2   3      858.96      945.36     13.54 o 
   4  -2   3      169.02      174.29      3.01 o 
   5  -2   3        5.32        7.14      1.07 o 
  -5  -1   3      110.41      102.18      3.12 o 
  -4  -1   3       93.96       87.76      2.59 o 
  -3  -1   3      419.60      406.73      8.46 o 
  -2  -1   3      305.92      243.93      5.16 o 
  -1  -1   3        7.00        8.88      0.34 o 
   0  -1   3     2089.00     2082.76     52.53 o 
   1  -1   3      148.56      171.81      2.58 o 
   2  -1   3      437.57      453.42      6.60 o 
   3  -1   3     1053.57     1168.48     16.66 o 
   4  -1   3      188.52      197.89      3.37 o 
   5  -1   3       49.64       51.01      1.46 o 
  -5   0   3       59.77       55.15      2.08 o 
  -4   0   3      106.08      103.37      2.85 o 
  -3   0   3      342.62      322.68      6.77 o 
  -2   0   3      577.61      459.51      9.15 o 
  -1   0   3      766.29      731.18     10.42 o 
   0   0   3      426.41      483.02     10.82 o 
   1   0   3       35.11       50.39      0.94 o 
   2   0   3      329.75      313.09      4.69 o 
   3   0   3      193.79      191.75      3.72 o 
   4   0   3      127.51      134.13      2.50 o 
   5   0   3       80.41       84.54      2.76 o 
  -5   1   3      113.03      114.93      3.25 o 
  -4   1   3      510.52      504.12     10.39 o 
  -3   1   3       13.75       10.38      0.71 o 
  -2   1   3        7.04       28.11      1.00 o 
  -1   1   3     2219.74     2064.38     29.01 o 
   0   1   3      380.51      468.88      8.31 o 
   1   1   3      572.52      599.74      9.24 o 
   2   1   3        1.99        2.72      0.34 o 
   3   1   3        1.01        2.91      0.42 o 
   4   1   3      116.57      118.90      3.31 o 
   5   1   3       23.92       23.28      1.57 o 
  -6   2   3       22.31       22.59      1.53 o 
  -5   2   3      228.83      220.86      5.23 o 
  -4   2   3      403.38      397.74      8.35 o 
  -3   2   3      576.45      516.54     10.40 o 
  -2   2   3       17.38        6.98      0.36 o 
  -1   2   3      412.61      525.34     10.49 o 
   0   2   3      510.09      550.91      6.57 o 
   1   2   3      896.36      991.99     11.64 o 
   2   2   3       46.49       43.92      1.59 o 
   3   2   3        1.06        1.97      0.76 o 
   4   2   3        0.81        2.89      0.90 o 
  -5   3   3      210.88      194.89      4.74 o 
  -4   3   3      141.45      135.79      3.39 o 
  -3   3   3      618.88      587.44      7.15 o 
  -2   3   3      610.71      558.34     11.25 o 
  -1   3   3       64.44       86.93      1.61 o 
   0   3   3        2.56        3.21      0.64 o 
   1   3   3       31.65       34.08      1.83 o 
   2   3   3      215.81      210.61      5.03 o 
   3   3   3       57.88       59.37      2.28 o 
  -5   4   3       53.00       52.98      1.98 o 
  -4   4   3      347.59      315.53      6.91 o 
  -3   4   3      220.96      213.06      2.96 o 
  -2   4   3      132.26      115.51      3.05 o 
  -1   4   3      433.55      428.31      6.47 o 
   0   4   3        4.26        5.42      0.71 o 
   1   4   3        4.26        4.23      0.57 o 
   2   4   3       46.15       43.67      2.01 o 
   3   4   3       23.40       19.71      1.57 o 
  -4   5   3      143.73      135.03      3.60 o 
  -3   5   3      130.72      117.31      3.20 o 
  -2   5   3      155.35      154.83      2.80 o 
  -1   5   3      179.96      185.25      4.20 o 
   0   5   3       53.66       54.19      1.44 o 
   1   5   3       60.06       56.84      1.58 o 
   2   5   3       10.64        9.66      1.36 o 
  -3   6   3       46.84       42.50      1.90 o 
  -2   6   3      108.37      113.41      3.40 o 
  -1   6   3       37.76       41.06      2.07 o 
   0   6   3      112.51      117.19      3.70 o 
   0  -7   4        2.84        3.58      1.08 o 
   1  -7   4        7.03        6.18      1.10 o 
   2  -7   4      101.59       93.40      3.27 o 
   3  -7   4       80.95       69.49      2.83 o 
   4  -7   4      113.48      123.06      4.03 o 
  -2  -6   4       20.10       18.93      1.12 o 
  -1  -6   4       22.09       23.12      1.62 o 
   0  -6   4       21.12       19.55      1.38 o 
   1  -6   4      103.76      100.79      3.21 o 
   2  -6   4       42.34       39.65      1.93 o 
   3  -6   4       47.95       49.25      2.03 o 
   4  -6   4      148.99      154.06      4.58 o 
   5  -6   4       55.45       58.60      2.70 o 
  -3  -5   4       17.78       14.61      1.00 o 
  -2  -5   4      100.84      102.33      2.26 o 
  -1  -5   4        9.65        9.40      0.71 o 
   0  -5   4       29.84       24.79      1.78 o 
   1  -5   4       76.35       85.12      2.72 o 
   2  -5   4      131.84      140.61      3.68 o 
   3  -5   4      260.50      276.28      6.76 o 
   4  -5   4        9.47        7.77      1.14 o 
   5  -5   4       46.77       52.65      2.49 o 
  -3  -4   4       80.46       78.61      1.93 o 
  -2  -4   4       45.62       47.77      1.32 o 
  -1  -4   4      222.63      219.55      3.67 o 
   0  -4   4      165.61      132.29      2.16 o 
   1  -4   4        7.23       14.17      0.44 o 
   2  -4   4      137.11      146.05      3.74 o 
   3  -4   4      263.95      296.22      7.09 o 
   4  -4   4      138.50      136.86      4.04 o 
   5  -4   4       42.01       43.96      2.26 o 
  -4  -3   4      141.38      135.94      3.82 o 
  -3  -3   4      279.27      277.08      6.26 o 
  -2  -3   4       79.33       81.77      1.72 o 
  -1  -3   4      257.33      230.41      2.97 o 
   0  -3   4       81.82       65.38      1.82 o 
   1  -3   4      261.43      226.68      3.41 o 
   2  -3   4      286.71      320.18      7.27 o 
   3  -3   4       11.83       16.03      1.10 o 
   4  -3   4      232.78      247.13      6.27 o 
   5  -3   4       98.69      102.34      3.52 o 
  -5  -2   4       40.61       37.74      1.86 o 
  -4  -2   4       89.19       86.61      2.73 o 
  -3  -2   4      255.58      273.38      6.07 o 
  -2  -2   4     1108.23     1163.81     16.55 o 
  -1  -2   4      101.82       80.39      1.19 o 
   0  -2   4        2.43        7.29      0.58 o 
   1  -2   4      323.43      284.89      6.34 o 
   2  -2   4      250.59      312.03      4.62 o 
   3  -2   4      629.82      722.56     10.79 o 
   4  -2   4       87.93       92.06      2.94 o 
   5  -2   4       26.54       24.88      1.61 o 
  -5  -1   4       76.07       71.08      2.51 o 
  -4  -1   4      109.79      100.57      2.88 o 
  -3  -1   4      374.76      403.98      8.45 o 
  -2  -1   4      771.18      813.70     15.91 o 
  -1  -1   4      345.45      324.37      4.14 o 
   0  -1   4      547.04      427.03      3.96 o 
   1  -1   4        5.36        3.21      0.89 o 
   2  -1   4       47.70       55.18      2.33 o 
   3  -1   4      780.33      873.79     12.58 o 
   4  -1   4      252.93      272.60      4.43 o 
   5  -1   4       52.42       51.13      2.21 o 
  -5   0   4       22.54       24.57      1.44 o 
  -4   0   4      155.70      158.85      3.95 o 
  -3   0   4      832.74      871.77     17.18 o 
  -2   0   4      304.11      315.87      6.48 o 
  -1   0   4     1237.69     1149.87     11.71 o 
   0   0   4      121.86       69.94      1.25 o 
   1   0   4       77.19       70.67      1.27 o 
   2   0   4      450.57      511.97      7.49 o 
   3   0   4       32.76       45.85      4.94 o 
   4   0   4      243.21      245.81      4.09 o 
   5   0   4      132.41      133.35      3.74 o 
  -5   1   4      103.06      105.60      3.10 o 
  -4   1   4      160.02      158.86      3.91 o 
  -3   1   4      159.92      178.97      4.07 o 
  -2   1   4     1273.75     1323.96     25.49 o 
  -1   1   4     1234.52     1146.95     16.31 o 
   0   1   4      207.56      152.42      2.49 o 
   1   1   4      182.56      158.61      2.59 o 
   2   1   4      135.41      152.32      2.57 o 
   3   1   4       56.36       56.11      1.32 o 
   4   1   4       60.36       57.05      2.17 o 
  -5   2   4      121.00      121.24      3.39 o 
  -4   2   4      324.24      305.13      6.67 o 
  -3   2   4      234.21      253.33      5.54 o 
  -1   2   4      154.19      151.11      2.41 o 
   0   2   4      722.69      675.07      8.04 o 
   1   2   4      394.91      381.00      5.76 o 
   2   2   4       10.04        9.97      0.92 o 
   3   2   4       57.88       53.98      2.02 o 
   4   2   4        1.37        0.73      0.86 o 
  -5   3   4        4.88        7.87      0.94 o 
  -4   3   4      130.85      128.27      3.35 o 
  -3   3   4      974.20     1009.06     12.02 o 
  -2   3   4      423.93      457.74      9.46 o 
  -1   3   4      176.79      189.63      3.06 o 
   0   3   4       29.82       27.45      1.13 o 
   1   3   4       54.67       50.73      1.22 o 
   2   3   4      172.89      175.54      4.45 o 
   3   3   4       23.53       21.34      1.50 o 
  -5   4   4       14.55       19.25      1.27 o 
  -4   4   4       85.38       88.40      2.68 o 
  -3   4   4      305.99      294.25      6.00 o 
  -2   4   4      369.21      395.05      6.02 o 
  -1   4   4      578.75      601.33      8.88 o 
   0   4   4       14.55       15.05      0.76 o 
   1   4   4       12.18        9.90      0.93 o 
   2   4   4       29.86       29.82      1.73 o 
  -4   5   4      105.14      111.26      1.97 o 
  -3   5   4       78.29       75.24      2.50 o 
  -2   5   4      318.68      315.40      7.19 o 
  -1   5   4      141.30      142.40      3.95 o 
   0   5   4       96.64       93.31      3.06 o 
   1   5   4       18.46       24.01      1.76 o 
  -3   6   4       81.29       81.83      2.82 o 
  -2   6   4      140.94      136.24      3.97 o 
  -1   6   4       62.04       64.08      2.57 o 
   0   6   4       71.36       76.94      2.96 o 
   0  -7   5        9.11        9.13      1.31 o 
   1  -7   5       19.83       19.82      1.51 o 
   2  -7   5       98.80       93.13      3.26 o 
   3  -7   5       28.46       27.19      1.84 o 
   4  -7   5       33.24       32.92      1.95 o 
  -1  -6   5       65.44       65.49      2.59 o 
   0  -6   5       51.52       46.92      2.06 o 
   1  -6   5       57.53       53.56      2.18 o 
   2  -6   5        1.14        1.68      0.81 o 
   3  -6   5      117.50      166.03      4.56 o 
   4  -6   5      143.15      141.12      4.28 o 
   5  -6   5       35.38       34.48      2.13 o 
  -3  -5   5       30.99       30.56      1.35 o 
  -2  -5   5       60.52       64.70      1.74 o 
  -1  -5   5       59.81       61.53      2.07 o 
   0  -5   5      194.12      199.91      5.13 o 
   1  -5   5      142.56      135.77      3.50 o 
   2  -5   5       38.10       35.93      1.52 o 
   3  -5   5       41.46       49.01      1.99 o 
   4  -5   5       64.36       68.42      2.64 o 
   5  -5   5       94.65       89.20      3.38 o 
  -3  -4   5       60.34       60.66      1.69 o 
  -2  -4   5       54.03       55.46      1.46 o 
  -1  -4   5      321.38      330.82      5.17 o 
   0  -4   5      325.42      352.36      4.42 o 
   1  -4   5        9.82        5.89      0.48 o 
   2  -4   5      268.81      218.00      5.25 o 
   3  -4   5       84.70       90.87      2.87 o 
   4  -4   5       40.58       44.84      2.05 o 
   5  -4   5       68.02       66.36      2.77 o 
  -4  -3   5       71.28       72.65      2.59 o 
  -3  -3   5       60.57       60.13      2.09 o 
  -2  -3   5      172.24      171.43      2.99 o 
  -1  -3   5      421.64      471.24      5.75 o 
   0  -3   5      550.42      587.91      7.03 o 
   1  -3   5      606.54      576.95     12.47 o 
   2  -3   5        1.55       12.70      0.88 o 
   3  -3   5       14.64        9.50      0.95 o 
   5  -3   5       53.51       52.39      2.39 o 
  -4  -2   5       48.56       48.04      1.95 o 
  -3  -2   5      172.14      163.73      4.01 o 
  -2  -2   5     1064.08     1106.29     15.78 o 
  -1  -2   5      402.98      471.06      5.70 o 
   0  -2   5      214.42      246.81      3.08 o 
   1  -2   5     1380.32     1360.74     35.67 o 
   2  -2   5      105.62       69.31      1.39 o 
   3  -2   5       15.82        9.75      0.55 o 
   4  -2   5       22.37       24.68      1.44 o 
   5  -2   5       38.67       40.94      2.02 o 
  -5  -1   5       97.76       93.90      3.03 o 
  -4  -1   5       24.68       26.91      1.40 o 
  -3  -1   5      306.74      277.03      6.08 o 
  -2  -1   5      615.31      644.91      9.40 o 
  -1  -1   5     2162.35     2259.04     36.19 o 
   0  -1   5     1862.43     1903.29     23.55 o 
   1  -1   5       11.98       16.76      0.51 o 
   2  -1   5      371.81      329.43      4.95 o 
   3  -1   5      161.82      155.44      5.94 o 
   4  -1   5        7.84        8.64      2.22 o 
   5  -1   5       34.40       33.27      1.82 o 
  -5   0   5       94.88       98.06      3.03 o 
  -4   0   5      271.76      256.91      5.86 o 
  -3   0   5      270.84      236.50      5.24 o 
  -2   0   5      226.79      196.74      4.31 o 
  -1   0   5     1446.52     1596.72     16.14 o 
   0   0   5     2102.96     2239.11     36.52 o 
   1   0   5      369.93      358.10      5.36 o 
   2   0   5       91.13       82.39      1.57 o 
   3   0   5       22.32       22.12      0.83 o 
   4   0   5       64.52       71.72      2.42 o 
   5   0   5       41.19       42.32      1.99 o 
  -5   1   5       71.82       72.25      2.48 o 
  -4   1   5      324.09      315.04      6.92 o 
  -3   1   5       98.59       78.80      2.24 o 
  -2   1   5      864.56      801.86      9.52 o 
  -1   1   5      859.46      943.84     13.57 o 
   0   1   5      245.92      299.36      4.60 o 
   1   1   5     1067.97     1085.09     15.51 o 
   2   1   5       49.86       50.32      1.20 o 
   3   1   5       37.46       41.43      1.69 o 
   4   1   5       45.03       48.86      2.05 o 
  -5   2   5       88.48       83.66      2.68 o 
  -4   2   5      103.18       95.39      2.71 o 
  -3   2   5      237.67      211.07      4.83 o 
  -2   2   5      197.99      189.02      4.32 o 
  -1   2   5      588.15      635.83      7.61 o 
   0   2   5      944.24     1048.12     12.34 o 
   1   2   5      208.96      219.99      3.59 o 
   2   2   5       51.76       46.79      1.77 o 
   3   2   5       45.06       50.65      2.07 o 
   4   2   5       12.71       12.22      1.33 o 
  -5   3   5       11.21       10.63      1.04 o 
  -4   3   5       23.05       30.02      1.40 o 
  -3   3   5      462.62      410.88      5.27 o 
  -2   3   5      124.68      125.14      3.26 o 
  -1   3   5      105.23      124.94      3.29 o 
   0   3   5      599.08      658.53     17.50 o 
   1   3   5      160.20      162.92      4.13 o 
   2   3   5      108.99      105.93      3.21 o 
   3   3   5        6.57        8.83      1.24 o 
  -5   4   5        7.99        7.34      0.98 o 
  -4   4   5       22.03       28.48      1.46 o 
  -3   4   5       17.09       19.90      0.75 o 
  -2   4   5      346.92      335.29      7.46 o 
  -1   4   5      304.18      326.41      7.33 o 
   0   4   5       28.20       32.57      1.65 o 
   1   4   5      109.82      105.92      3.26 o 
   2   4   5       48.23       45.43      2.12 o 
  -4   5   5       37.16       45.45      1.20 o 
  -3   5   5        0.83        2.28      0.85 o 
  -2   5   5       85.80       88.90      2.90 o 
  -1   5   5      203.64      209.93      5.36 o 
   0   5   5       85.04       91.06      3.13 o 
   1   5   5       34.82       34.15      1.98 o 
  -3   6   5       57.00       58.89      2.44 o 
  -2   6   5       19.93       19.63      1.64 o 
  -1   6   5       31.79       33.23      1.98 o 
   0  -7   6       25.49       26.41      1.76 o 
   1  -7   6      221.60      188.07      5.30 o 
   3  -7   6        6.92        6.79      1.31 o 
  -1  -6   6       62.42       68.28      2.75 o 
   0  -6   6       28.77       26.16      1.60 o 
   1  -6   6       95.34       88.04      2.98 o 
   2  -6   6      134.09      123.67      2.56 o 
   3  -6   6      158.54      157.93      4.41 o 
   4  -6   6       33.61       37.20      2.00 o 
  -2  -5   6      128.72      145.43      3.59 o 
  -1  -5   6       93.22       91.48      3.26 o 
   0  -5   6      303.02      313.16      7.49 o 
   1  -5   6       82.97       88.17      1.92 o 
   2  -5   6       58.28       59.47      2.10 o 
   3  -5   6      107.09      102.97      3.21 o 
   4  -5   6       34.09       37.93      1.97 o 
   5  -5   6       62.65       68.18      2.94 o 
  -3  -4   6       13.69       14.24      0.92 o 
  -2  -4   6       89.95       89.89      1.99 o 
  -1  -4   6      264.49      260.20      4.21 o 
   0  -4   6      171.47      164.94      2.30 o 
   1  -4   6      263.29      297.98      4.88 o 
   2  -4   6      395.11      447.18     10.05 o 
   3  -4   6       36.49       41.78      1.81 o 
   4  -4   6       11.84       14.46      1.34 o 
   5  -4   6       33.77       33.70      2.04 o 
  -4  -3   6       71.26       69.03      2.51 o 
  -3  -3   6        0.64        0.11      0.68 o 
  -2  -3   6       22.32       16.66      1.24 o 
  -1  -3   6      491.91      459.68      5.66 o 
   0  -3   6      189.87      187.20      2.48 o 
   1  -3   6      470.17      510.99     11.21 o 
   2  -3   6      288.48      327.34      7.54 o 
   3  -3   6      116.87      121.45      3.46 o 
   4  -3   6      102.59      104.27      3.32 o 
   5  -3   6        0.64        0.12      0.96 o 
  -4  -2   6       57.93       55.80      2.11 o 
  -3  -2   6      160.19      161.15      4.01 o 
  -2  -2   6       81.51       78.05      1.96 o 
  -1  -2   6        4.34        2.20      0.49 o 
   0  -2   6      874.14      803.89      9.49 o 
   1  -2   6      869.60      933.80      9.51 o 
   2  -2   6      219.70      266.62      4.07 o 
   3  -2   6      178.11      172.86      4.47 o 
   4  -2   6       19.20       18.03      1.36 o 
   5  -2   6       20.98       23.32      1.62 o 
  -5  -1   6        1.26        0.23      0.79 o 
  -4  -1   6       24.42       21.80      1.30 o 
  -3  -1   6      304.15      312.55      6.79 o 
  -2  -1   6      427.15      395.94      5.99 o 
  -1  -1   6      255.00      209.23      2.71 o 
   0  -1   6      672.24      618.38      5.73 o 
   1  -1   6      311.89      335.82      5.05 o 
   2  -1   6      696.37      727.20     10.53 o 
   3  -1   6      256.83      257.71      4.13 o 
   4  -1   6        1.30        1.48      0.75 o 
   5  -1   6        7.81        8.98      1.15 o 
  -5   0   6        0.74        0.26      0.75 o 
  -4   0   6      207.48      202.35      4.89 o 
  -3   0   6      156.38      167.53      4.00 o 
  -2   0   6      151.14      135.20      2.84 o 
  -1   0   6     1550.46     1409.39     14.31 o 
   0   0   6      705.06      686.52      9.96 o 
   1   0   6      806.57      915.19     13.17 o 
   2   0   6      304.43      342.53      5.27 o 
   3   0   6       73.09       85.36      6.88 o 
   4   0   6       84.95       86.95      2.72 o 
  -5   1   6       48.75       47.66      1.98 o 
  -4   1   6      138.53      136.90      3.59 o 
  -3   1   6      480.99      478.00      9.89 o 
  -2   1   6      545.25      532.31      6.52 o 
  -1   1   6      165.67      128.87      2.30 o 
   0   1   6      537.61      501.93      7.49 o 
   1   1   6     1204.65     1311.30     18.73 o 
   2   1   6      305.17      343.84      5.37 o 
   3   1   6       55.02       57.72      2.09 o 
   4   1   6       30.89       33.17      1.73 o 
  -5   2   6      182.80      172.16      4.49 o 
  -4   2   6       46.93       45.33      1.79 o 
  -3   2   6      309.13      304.82      6.70 o 
  -2   2   6      879.70      858.33     17.05 o 
  -1   2   6      170.12      140.89      2.55 o 
   0   2   6      397.12      381.09      5.90 o 
   1   2   6      183.63      193.42      3.29 o 
   2   2   6      246.66      251.86      5.84 o 
   3   2   6      139.72      135.46      3.80 o 
  -5   3   6       44.77       42.43      1.90 o 
  -4   3   6      213.87      202.08      4.96 o 
  -3   3   6      188.92      189.70      2.79 o 
  -2   3   6      105.60      101.53      2.90 o 
  -1   3   6      379.89      368.29      8.00 o 
   0   3   6      207.80      211.69      4.77 o 
   1   3   6      136.34      136.48      3.72 o 
   2   3   6      114.81      117.54      3.52 o 
   3   3   6       32.12       32.24      1.94 o 
  -5   4   6       22.65       24.14      1.47 o 
  -4   4   6       93.68       89.41      2.86 o 
  -3   4   6       92.20       94.57      1.73 o 
  -2   4   6       86.94       91.00      2.86 o 
  -1   4   6      171.52      174.60      4.51 o 
   0   4   6       28.89       30.35      1.75 o 
   1   4   6      120.00      113.29      3.50 o 
   2   4   6       86.58       79.63      3.00 o 
  -4   5   6       29.46       27.06      2.27 o 
  -3   5   6        7.83        7.52      1.10 o 
  -2   5   6       61.20       60.94      2.41 o 
  -1   5   6       26.33       25.71      1.67 o 
   0   5   6       67.04       75.87      2.89 o 
   1   5   6       22.03       21.88      1.75 o 
   0  -7   7       35.32       36.33      2.06 o 
   1  -7   7      194.45      175.69      5.08 o 
   2  -7   7      177.08      149.51      4.56 o 
   3  -7   7       29.62       22.92      1.79 o 
  -1  -6   7       60.94       59.92      2.55 o 
   0  -6   7       32.60       28.88      1.71 o 
   1  -6   7      112.73      103.29      3.35 o 
   2  -6   7      289.09      261.84      9.06 o 
   3  -6   7      409.34      387.36      9.24 o 
   4  -6   7       37.19       32.42      1.98 o 
  -2  -5   7      155.73      173.22      3.32 o 
  -1  -5   7      402.80      433.90     10.07 o 
   0  -5   7      338.40      339.00      8.04 o 
   1  -5   7       24.00       21.15      0.90 o 
   2  -5   7       80.34       74.16      2.44 o 
   3  -5   7      395.59      382.71      9.06 o 
   4  -5   7      227.59      217.64      5.92 o 
   5  -5   7       33.89       37.66      2.29 o 
  -3  -4   7       31.34       31.35      1.23 o 
  -2  -4   7       55.10       53.70      1.48 o 
  -1  -4   7      605.13      655.11      9.66 o 
   0  -4   7      584.51      627.90      9.69 o 
   1  -4   7      304.72      281.37      4.69 o 
   2  -4   7      193.97      182.69      4.67 o 
   3  -4   7       13.51       15.52      1.23 o 
   4  -4   7      172.38      173.37      4.89 o 
  -4  -3   7       69.86       69.96      2.57 o 
  -3  -3   7       14.68       13.96      1.10 o 
  -2  -3   7       85.95       84.81      1.46 o 
  -1  -3   7      261.56      278.48      3.63 o 
   0  -3   7      476.15      482.35      5.89 o 
   1  -3   7      613.34      565.33     12.45 o 
   2  -3   7      192.99      185.35      4.69 o 
   3  -3   7      173.18      185.39      4.86 o 
   4  -3   7       55.59       52.38      2.21 o 
   5  -3   7       15.22       12.04      1.41 o 
  -4  -2   7       76.77       79.32      2.69 o 
  -3  -2   7      161.70      157.60      4.01 o 
  -2  -2   7       96.80       98.26      1.77 o 
  -1  -2   7        6.57        6.30      0.59 o 
   0  -2   7      512.67      499.76      6.06 o 
   1  -2   7      621.86      562.32     12.38 o 
   2  -2   7       74.28       62.95      2.10 o 
   3  -2   7      262.56      263.69      6.44 o 
   4  -2   7       83.77       82.92      2.87 o 
   5  -2   7       20.23       20.42      1.66 o 
  -5  -1   7       24.44       20.66      1.49 o 
  -4  -1   7        1.57        1.60      0.74 o 
  -3  -1   7      396.06      378.83      8.13 o 
  -2  -1   7      230.50      248.72      4.02 o 
  -1  -1   7       77.08       78.22      1.22 o 
   0  -1   7        1.77        3.21      0.29 o 
   1  -1   7      117.49       91.82      4.05 o 
   2  -1   7      638.80      599.86     10.07 o 
   3  -1   7       58.80       57.78      1.38 o 
   4  -1   7       54.25       50.29      2.12 o 
  -5   0   7        0.64        1.95      0.79 o 
  -4   0   7       34.68       36.81      1.69 o 
  -3   0   7        1.16        1.11      0.56 o 
  -2   0   7      408.87      407.14      6.25 o 
  -1   0   7      935.26      989.54     10.22 o 
   0   0   7       29.05       23.74      0.77 o 
   1   0   7       15.93        6.20      0.50 o 
   2   0   7      242.80      236.54      3.88 o 
   3   0   7      124.79      133.78      2.74 o 
   4   0   7       56.94       57.90      2.22 o 
  -5   1   7       90.59       93.09      3.02 o 
  -4   1   7        7.46        8.09      0.98 o 
  -3   1   7       41.39       44.11      1.65 o 
  -2   1   7      227.39      233.01      2.78 o 
  -1   1   7      260.10      286.86      4.58 o 
   0   1   7      522.12      522.13      7.84 o 
   1   1   7      337.24      321.92      5.08 o 
   2   1   7       22.70       24.56      0.95 o 
   3   1   7      137.98      136.44      3.69 o 
   4   1   7       39.98       35.92      1.86 o 
  -5   2   7       89.00       93.49      3.02 o 
  -4   2   7       53.97       54.13      2.05 o 
  -3   2   7       80.62       73.46      2.35 o 
  -2   2   7      104.53      112.09      3.04 o 
  -1   2   7      263.07      285.64      4.65 o 
   0   2   7      243.82      248.32      4.14 o 
   1   2   7      144.79      144.48      2.69 o 
   2   2   7      154.61      156.14      4.12 o 
   3   2   7       90.01       87.89      2.95 o 
  -5   3   7       47.00       46.08      2.02 o 
  -4   3   7      149.10      137.10      3.81 o 
  -3   3   7      189.88      172.22      5.06 o 
  -2   3   7       32.56       37.26      1.66 o 
  -1   3   7      433.98      449.97      9.64 o 
   0   3   7      259.07      256.62      6.02 o 
   1   3   7       26.59       25.79      1.57 o 
   2   3   7       78.31       79.89      2.84 o 
  -4   4   7      139.40      144.69      4.04 o 
  -3   4   7      121.03      104.38      1.89 o 
  -2   4   7      167.82      162.80      4.37 o 
  -1   4   7       67.08       65.88      2.45 o 
   0   4   7      137.03      134.73      3.89 o 
   1   4   7      135.76      130.10      3.94 o 
  -3   5   7       53.90       55.74      2.41 o 
  -2   5   7      155.42      157.42      4.45 o 
  -1   5   7       31.15       33.68      1.99 o 
   0   5   7       30.35       30.83      1.91 o 
   1  -7   8       87.98       75.41      2.95 o 
   2  -7   8       14.41       16.11      1.60 o 
  -1  -6   8        0.89        1.49      1.09 o 
   0  -6   8       50.41       44.77      2.11 o 
   1  -6   8      184.93      160.47      4.61 o 
   2  -6   8      140.58      133.42      2.82 o 
   3  -6   8      119.67      117.85      3.69 o 
   4  -6   8       45.42       43.63      2.31 o 
  -2  -5   8       13.02       17.68      1.54 o 
  -1  -5   8       88.01       94.04      3.17 o 
   0  -5   8      191.64      195.27      5.15 o 
   1  -5   8       40.97       38.32      1.23 o 
   2  -5   8      242.75      230.82      5.81 o 
   3  -5   8      284.39      265.55      6.74 o 
   4  -5   8      163.80      164.82      4.90 o 
  -3  -4   8       25.07       27.92      1.22 o 
  -2  -4   8       36.07       36.06      1.21 o 
  -1  -4   8      211.35      219.83      6.80 o 
   0  -4   8      591.88      645.07     14.43 o 
   1  -4   8      589.42      604.16      9.40 o 
   2  -4   8      122.79      119.86      3.47 o 
   3  -4   8       51.78       53.36      2.21 o 
   4  -4   8      235.36      236.40      6.31 o 
  -4  -3   8       37.26       39.77      1.94 o 
  -3  -3   8       21.51       24.42      1.44 o 
  -2  -3   8      174.27      173.96      2.55 o 
  -1  -3   8      135.45      136.00      2.03 o 
   0  -3   8      327.35      362.62      4.56 o 
   1  -3   8     1657.32     1682.79     36.07 o 
   2  -3   8      518.10      513.32     11.55 o 
   3  -3   8       70.96       69.74      2.50 o 
   4  -3   8       34.72       31.94      1.84 o 
   5  -3   8       52.10       52.17      2.56 o 
  -4  -2   8       56.95       59.98      2.37 o 
  -3  -2   8      159.11      164.92      4.19 o 
  -2  -2   8      101.56      101.92      2.23 o 
  -1  -2   8      145.68      134.59      1.96 o 
   0  -2   8      489.34      500.59      6.11 o 
   1  -2   8      399.80      443.08     10.05 o 
   2  -2   8      746.39      776.50     16.96 o 
   3  -2   8      344.38      329.45      7.90 o 
   4  -2   8       23.09       22.36      1.58 o 
   5  -2   8       15.06       14.88      1.49 o 
  -4  -1   8       79.39       83.66      2.73 o 
  -3  -1   8      277.76      279.04      6.32 o 
  -2  -1   8      170.00      153.99      2.76 o 
  -1  -1   8      150.75      138.94      3.95 o 
   0  -1   8      173.27      176.12      2.95 o 
   1  -1   8      120.70      121.72      2.22 o 
   2  -1   8      430.00      442.39      6.72 o 
   3  -1   8      171.55      172.87      4.65 o 
   4  -1   8       55.54       60.82      2.43 o 
  -5   0   8       56.49       55.40      2.29 o 
  -4   0   8       73.05       73.41      2.49 o 
  -3   0   8        5.71        4.33      0.71 o 
  -2   0   8      329.66      294.73      4.77 o 
  -1   0   8      606.13      554.37      7.89 o 
   0   0   8        9.59       10.86      0.59 o 
   1   0   8       65.21       61.61      1.98 o 
   2   0   8       43.34       36.69      1.10 o 
   3   0   8       92.79       92.35      2.03 o 
  -5   1   8      164.64      161.49      4.48 o 
  -4   1   8      101.86       98.50      3.01 o 
  -3   1   8       16.87       16.92      1.12 o 
  -2   1   8       45.39       49.74      0.95 o 
  -1   1   8      168.58      151.43      2.78 o 
   0   1   8      511.74      521.30      7.91 o 
   1   1   8       84.17       96.94      2.01 o 
   2   1   8        1.94        2.59      0.54 o 
   3   1   8       23.29       26.89      1.67 o 
  -5   2   8      101.32       95.31      3.15 o 
  -3   2   8      172.95      161.14      2.51 o 
  -2   2   8       87.74       88.51      2.68 o 
  -1   2   8       91.34      102.43      2.38 o 
   0   2   8      270.24      259.86      4.37 o 
   1   2   8      146.10      152.38      2.88 o 
   2   2   8       57.11       59.56      2.31 o 
   3   2   8        3.77        5.34      1.15 o 
  -4   3   8      146.03      133.25      3.83 o 
  -3   3   8      110.52      106.07      1.90 o 
  -2   3   8       41.13       39.67      1.79 o 
  -1   3   8        0.91        1.24      0.53 o 
   0   3   8        0.82        0.93      0.81 o 
   1   3   8       75.92       67.15      2.54 o 
   2   3   8       64.56       64.58      2.67 o 
  -4   4   8       76.60       66.01      2.53 o 
  -3   4   8       64.61       62.59      1.42 o 
  -2   4   8      102.40      110.41      3.41 o 
  -1   4   8       46.18       45.66      2.08 o 
   0   4   8        3.07        2.23      1.03 o 
   1   4   8       52.07       51.00      2.39 o 
  -2   5   8       95.71      109.96      3.62 o 
  -1   5   8       28.15       33.19      1.96 o 
   1  -7   9       70.98       65.45      2.79 o 
   2  -7   9       11.02        8.23      1.28 o 
  -1  -6   9       31.11       28.70      1.87 o 
   0  -6   9       30.74       33.20      1.86 o 
   1  -6   9      142.27      128.50      3.96 o 
   2  -6   9       83.82       75.36      1.98 o 
   3  -6   9       26.15       28.22      1.81 o 
  -2  -5   9       34.50       39.79      2.18 o 
  -1  -5   9        4.58        4.57      1.07 o 
   0  -5   9       35.55       35.81      1.81 o 
   1  -5   9       12.00       10.72      0.79 o 
   2  -5   9      296.60      271.05      5.00 o 
   3  -5   9      157.16      146.72      4.35 o 
   4  -5   9       16.46       20.65      1.78 o 
  -3  -4   9       13.68       13.99      1.01 o 
  -2  -4   9       75.22       82.46      1.94 o 
  -1  -4   9      139.32      157.93      3.02 o 
   0  -4   9        5.61        8.32      2.13 o 
   1  -4   9        2.67        2.12      0.49 o 
   2  -4   9       90.49       90.83      2.97 o 
   3  -4   9      157.53      147.51      4.28 o 
   4  -4   9      199.36      193.08      5.47 o 
  -3  -3   9        8.72        7.04      1.06 o 
  -2  -3   9       96.50      103.15      2.39 o 
  -1  -3   9       76.66       85.23      1.47 o 
   0  -3   9      136.44      138.12      2.63 o 
   1  -3   9      204.46      199.57      3.52 o 
   2  -3   9      131.66      134.96      3.85 o 
   3  -3   9      141.05      141.56      4.13 o 
   4  -3   9       77.51       67.86      2.70 o 
  -4  -2   9       63.58       64.87      2.49 o 
  -3  -2   9       56.70       58.84      2.14 o 
  -2  -2   9       86.20       91.77      2.12 o 
  -1  -2   9       86.27       93.48      2.55 o 
   0  -2   9      276.99      277.79      3.60 o 
   1  -2   9      128.62      118.18      3.48 o 
   2  -2   9      412.16      411.51      9.58 o 
   3  -2   9      465.37      443.91     10.37 o 
   4  -2   9       42.00       39.76      2.00 o 
  -4  -1   9      386.34      373.57      8.42 o 
  -3  -1   9      308.24      299.36      6.77 o 
  -2  -1   9       58.08       67.47      1.58 o 
  -1  -1   9      269.41      250.03      4.13 o 
   0  -1   9      171.35      152.71      4.13 o 
   1  -1   9      167.00      166.93      2.92 o 
   2  -1   9      240.91      230.74      5.85 o 
   3  -1   9      241.70      232.35      6.00 o 
   4  -1   9      225.03      224.03      6.00 o 
  -4   0   9      209.30      206.59      5.19 o 
  -3   0   9      567.24      537.47     11.26 o 
  -2   0   9      492.18      495.96      7.67 o 
  -1   0   9      209.25      213.46      2.62 o 
   0   0   9       67.23       57.63      1.41 o 
   1   0   9      208.62      193.35      3.36 o 
   2   0   9       98.18       88.74      1.94 o 
   3   0   9       59.63       58.49      2.38 o 
  -4   1   9       48.25       48.74      2.02 o 
  -3   1   9      242.62      243.22      5.76 o 
  -2   1   9      513.47      508.10      5.64 o 
  -1   1   9      135.39      141.21      4.53 o 
   0   1   9      253.86      257.13      4.31 o 
   1   1   9       64.74       61.42      1.54 o 
   2   1   9       17.23       17.44      0.96 o 
   3   1   9       37.41       33.24      1.82 o 
  -3   2   9      231.06      218.70      3.25 o 
  -1   2   9       15.90       18.21      1.14 o 
   0   2   9       51.62       51.72      1.47 o 
   1   2   9       92.23       91.18      2.93 o 
   2   2   9       43.80       39.43      1.98 o 
  -4   3   9      101.93       97.03      3.21 o 
  -3   3   9      208.93      185.70      2.91 o 
  -2   3   9      118.61      122.06      3.56 o 
  -1   3   9       29.28       30.69      1.93 o 
   0   3   9       62.88       57.42      2.30 o 
   1   3   9        3.68        4.00      1.11 o 
  -3   4   9       35.71       26.45      1.20 o 
  -2   4   9      167.82      174.56      4.78 o 
   0   4   9        0.72        0.28      0.90 o 
   0  -6  10       81.16       82.39      3.02 o 
   1  -6  10      105.68      105.51      3.49 o 
   2  -6  10       72.52       73.79      1.97 o 
   3  -6  10       61.81       57.99      2.52 o 
  -2  -5  10       52.38       60.72      2.66 o 
  -1  -5  10       57.62       58.88      2.47 o 
   0  -5  10        1.53        1.07      0.75 o 
   1  -5  10       12.82       12.85      0.88 o 
   2  -5  10      202.95      192.58      3.67 o 
   3  -5  10       65.81       58.94      2.50 o 
   4  -5  10       22.88       22.11      1.78 o 
  -2  -4  10      135.05      157.94      4.45 o 
  -1  -4  10      258.27      280.68      4.87 o 
   0  -4  10       13.65       13.10      0.82 o 
   1  -4  10       52.47       56.62      3.68 o 
   2  -4  10        1.02        2.31      0.83 o 
   3  -4  10      121.09      109.91      3.58 o 
   4  -4  10      107.90       98.58      3.54 o 
  -3  -3  10        2.02        4.75      0.98 o 
  -2  -3  10       60.88       63.43      1.64 o 
  -1  -3  10      136.49      147.70      2.85 o 
   0  -3  10      347.93      384.19      6.23 o 
   1  -3  10       24.36       24.38      1.72 o 
   2  -3  10      187.32      179.29      4.89 o 
   3  -3  10        2.89        3.89      0.97 o 
   4  -3  10       87.10       72.51      2.93 o 
  -4  -2  10       35.18       41.82      2.04 o 
  -3  -2  10       56.77       63.69      2.31 o 
  -2  -2  10        2.20        3.16      0.51 o 
  -1  -2  10       57.17       61.51      1.50 o 
   0  -2  10      227.04      247.02      4.09 o 
   1  -2  10      143.02      163.33      4.51 o 
   2  -2  10       28.78       26.57      1.58 o 
   3  -2  10        9.29        9.65      1.22 o 
   4  -2  10        5.90        5.69      1.15 o 
  -4  -1  10      106.61      109.91      3.43 o 
  -3  -1  10      167.14      161.16      4.23 o 
  -2  -1  10       26.84       26.72      1.03 o 
  -1  -1  10       83.52       90.22      1.94 o 
   0  -1  10       77.01       83.89      1.53 o 
   1  -1  10       90.91      102.36      2.10 o 
   2  -1  10      145.45      151.12      4.36 o 
   3  -1  10       18.16       17.08      1.43 o 
   4  -1  10       25.08       23.85      1.81 o 
  -4   0  10       65.52       69.54      2.59 o 
  -3   0  10      205.58      197.97      4.94 o 
  -2   0  10      578.09      526.81     12.22 o 
  -1   0  10       72.81       73.31      1.22 o 
   0   0  10       47.01       53.77      1.43 o 
   1   0  10      176.15      178.81      3.22 o 
   2   0  10       38.56       40.73      1.29 o 
   3   0  10       54.37       55.33      2.38 o 
  -4   1  10        2.20        5.50      0.98 o 
  -3   1  10       85.49       82.42      2.71 o 
  -2   1  10      677.48      626.78      6.90 o 
  -1   1  10      578.87      572.11     11.12 o 
   0   1  10      125.17      131.18      3.33 o 
   1   1  10       42.99       43.73      1.35 o 
   2   1  10       44.92       46.06      2.06 o 
   3   1  10       39.84       40.86      2.16 o 
  -4   2  10       47.12       52.58      2.26 o 
  -3   2  10       50.11       52.50      1.31 o 
  -2   2  10       58.72       54.33      1.11 o 
  -1   2  10      638.28      641.92      9.89 o 
   0   2  10      398.86      404.33      6.55 o 
   1   2  10       23.63       24.25      1.64 o 
   2   2  10       34.55       35.58      2.04 o 
  -3   3  10       71.74       71.55      1.58 o 
  -2   3  10       69.15       73.50      2.69 o 
  -1   3  10       97.53      101.07      2.40 o 
   0   3  10      134.01      132.08      3.92 o 
   1   3  10       69.88       74.46      2.91 o 
  -2   4  10      125.84      129.92      4.00 o 
  -1   4  10       52.50       55.44      2.46 o 
   1  -6  11       44.71       36.47      2.00 o 
   2  -6  11       77.40       77.15      2.08 o 
  -1  -5  11       44.44       51.83      2.26 o 
   0  -5  11      145.77      142.07      4.19 o 
   1  -5  11      186.41      178.51      4.56 o 
   2  -5  11      143.69      134.44      2.85 o 
   3  -5  11       63.51       66.95      2.81 o 
  -1  -4  11      109.45      122.08      3.78 o 
   0  -4  11       46.29       49.71      2.15 o 
   1  -4  11      193.07      190.27      5.23 o 
   2  -4  11      104.74       98.32      3.34 o 
   3  -4  11       82.96       86.89      3.18 o 
  -3  -3  11       78.75       88.42      3.06 o 
  -2  -3  11      110.36      127.12      2.66 o 
  -1  -3  11      174.93      188.53      5.18 o 
   0  -3  11      310.78      324.16      7.96 o 
   1  -3  11      110.55      104.07      3.38 o 
   2  -3  11        8.10        8.54      1.13 o 
   3  -3  11       10.52       12.15      1.45 o 
  -3  -2  11      129.96      138.11      3.92 o 
  -2  -2  11       46.77       50.80      1.47 o 
  -1  -2  11       40.22       47.82      1.37 o 
   0  -2  11      277.89      275.13      6.91 o 
   1  -2  11      243.17      245.97      6.34 o 
   2  -2  11      100.64      101.95      3.38 o 
   3  -2  11       14.12       12.50      1.36 o 
  -3  -1  11       53.33       53.90      2.16 o 
  -2  -1  11      115.85      120.08      2.52 o 
  -1  -1  11       62.55       66.49      1.67 o 
   0  -1  11        1.88        3.36      0.71 o 
   1  -1  11      150.00      148.68      4.30 o 
   2  -1  11      181.54      178.72      5.01 o 
   3  -1  11       15.01       15.63      1.47 o 
  -4   0  11      107.33      107.72      3.47 o 
  -3   0  11      102.20       98.53      3.07 o 
  -2   0  11      119.02      118.53      2.54 o 
  -1   0  11       80.88       81.29      1.35 o 
   0   0  11       12.04       13.15      0.82 o 
   1   0  11       26.63       25.43      1.06 o 
   2   0  11       34.96       32.92      1.81 o 
  -4   1  11        5.63        3.08      0.90 o 
  -3   1  11      155.53      151.77      4.21 o 
  -2   1  11      145.01      135.55      2.00 o 
  -1   1  11      103.89      105.08      2.34 o 
   0   1  11      127.30      129.52      3.85 o 
   1   1  11        4.24        2.71      0.65 o 
   2   1  11       15.02       12.48      1.31 o 
  -3   2  11       13.78       13.23      0.80 o 
  -2   2  11       41.05       39.79      0.99 o 
  -1   2  11      190.08      194.13      3.70 o 
   0   2  11      222.78      228.89      4.17 o 
   1   2  11       58.46       57.22      2.44 o 
  -2   3  11        6.29        6.61      1.18 o 
  -1   3  11       35.20       37.39      1.95 o 
   0   3  11      103.19      102.79      3.45 o 
   0  -5  12       62.72       69.89      2.78 o 
   1  -5  12      104.27      109.12      3.63 o 
   2  -5  12       57.71       52.04      2.42 o 
  -1  -4  12       58.15       64.79      2.64 o 
   0  -4  12       27.61       32.78      1.91 o 
   1  -4  12      136.95      145.40      4.38 o 
   2  -4  12      179.64      166.20      4.93 o 
   3  -4  12       78.23       68.89      2.89 o 
  -2  -3  12      247.02      237.28      6.42 o 
  -1  -3  12      212.24      225.15      6.11 o 
   0  -3  12      141.42      153.03      4.49 o 
   1  -3  12       22.12       21.94      1.58 o 
   2  -3  12       95.88       94.24      3.32 o 
   3  -3  12      212.64      180.96      5.31 o 
  -3  -2  12       44.53       44.81      1.55 o 
  -2  -2  12       89.73       84.18      2.08 o 
  -1  -2  12      349.17      344.74      8.59 o 
   0  -2  12      292.91      301.07      7.57 o 
   1  -2  12      111.45      121.69      3.86 o 
   2  -2  12       50.17       50.10      2.31 o 
   3  -2  12       41.87       33.72      2.08 o 
  -3  -1  12       57.82       56.44      1.71 o 
  -2  -1  12       99.69      101.49      2.35 o 
  -1  -1  12      214.01      204.20      3.74 o 
   0  -1  12      109.28      106.74      2.11 o 
   1  -1  12      165.13      181.54      5.14 o 
   2  -1  12      118.83      120.48      3.90 o 
   3  -1  12       19.47       19.91      1.74 o 
  -3   0  12       65.13       64.76      2.50 o 
  -2   0  12      171.36      166.13      4.99 o 
  -1   0  12       85.32       83.61      1.44 o 
   0   0  12      117.74      126.32      2.64 o 
   1   0  12       31.15       33.77      1.86 o 
   2   0  12       23.87       26.24      1.75 o 
  -2   1  12      147.19      140.57      2.11 o 
  -1   1  12       70.02       68.26      1.87 o 
   0   1  12       70.40       74.05      1.93 o 
   1   1  12       22.14       26.66      1.18 o 
  -2   2  12       68.01       61.48      1.29 o 
  -1   2  12      171.94      177.30      3.56 o 
   0   2  12       24.15       28.83      1.28 o 
   1  -5  13       73.03       76.43      3.00 o 
  -1  -4  13       28.94       29.90      1.90 o 
   0  -4  13       99.34      115.10      3.84 o 
   1  -4  13      157.15      163.34      4.87 o 
   2  -4  13       41.44       41.48      2.21 o 
  -2  -3  13       53.49       63.26      2.79 o 
  -1  -3  13      100.42       99.71      3.52 o 
   0  -3  13       93.48       91.29      3.26 o 
   1  -3  13       63.14       58.17      2.54 o 
   2  -3  13       77.72       86.06      3.25 o 
  -2  -2  13        8.73       12.51      1.49 o 
  -1  -2  13      185.56      180.02      5.25 o 
   0  -2  13      269.96      251.11      6.68 o 
   1  -2  13       71.61       75.64      2.94 o 
   2  -2  13       39.89       40.96      2.20 o 
  -2  -1  13       28.60       30.75      2.34 o 
  -1  -1  13       34.99       30.13      1.24 o 
   0  -1  13      202.25      186.35      5.34 o 
   1  -1  13      318.40      295.42      7.61 o 
   2  -1  13       55.14       55.45      2.60 o 
  -2   0  13       40.89       38.94      1.47 o 
  -1   0  13       36.91       37.50      1.14 o 
   0   0  13       65.73       58.10      1.68 o 
   1   0  13      170.61      151.37      4.61 o 
  -2   1  13        3.06        2.16      0.48 o 
  -1   1  13       57.50       56.94      2.71 o 
   0   1  13       73.71       68.22      2.38 o 
  -1  -3  14       13.46       19.03      1.67 o 
   0  -3  14       33.48       39.54      2.22 o 
   1  -3  14       44.59       45.76      2.32 o 
  -1  -2  14       75.71       92.76      3.50 o 
   0  -2  14       21.60       24.15      1.83 o 
   1  -2  14       28.63       30.36      1.95 o 
  -1  -1  14       39.00       44.75      2.34 o 
   0  -1  14       37.81       48.20      2.47 o 
   1  -1  14       82.08       76.00      3.04 o 
  -1   0  14        3.40        4.89      0.64 o 
   0   0  14       22.50       27.15      1.89 o 
                                                 
